# Supplementary material for: ﻿A new species of Asiatic shrew of the genus Chodsigoa (Soricidae, Eulipotyphla, Mammalia) from the Dabie Mountains, Anhui Province, eastern China
Source: Zookeys. 2022 Jan 25;1083:129–46. doi: 10.3897/zookeys.1083.78233 (PMC8807571; doi:10.3897/zookeys.1083.78233)
Supplement: XML Treatment for Chodsigoa dabieshanensis [file zookeys.1083.78233-treatment1.xml]

<!DOCTYPE tp:taxon-treatment
  PUBLIC "-//TaxonX//DTD Taxonomic Treatment Publishing DTD v0 20100105//EN" "tax-treatment-NSO.dtd">
<tp:taxon-treatment xmlns:tp="http://www.plazi.org/taxpub"><tp:treatment-meta><kwd-group><label>Taxon classification</label><kwd>
              <named-content content-type="kingdom">Animalia</named-content>
            </kwd><kwd>
              <named-content content-type="order">Eulipotyphla</named-content>
            </kwd><kwd>
              <named-content content-type="family">Soricidae</named-content>
            </kwd></kwd-group><mixed-citation publication-type="journal"><person-group><name><surname>Chen</surname><given-names>Zhongzheng</given-names></name><name><surname>Hu</surname><given-names>Tingli</given-names></name><name><surname>Pei</surname><given-names>Xiaoxin</given-names></name><name><surname>Yang</surname><given-names>Guangdao</given-names></name><name><surname>Yong</surname><given-names>Fan</given-names></name><name><surname>Xu</surname><given-names>Zhen</given-names></name><name><surname>Qu</surname><given-names>Weiying</given-names></name><name><surname>Onditi</surname><given-names>Kenneth O.</given-names></name><name><surname>Zhang</surname><given-names>Baowei</given-names></name></person-group><article-title>﻿A new species of Asiatic shrew of the genus <italic><tp:taxon-name><tp:taxon-name-part taxon-name-part-type="genus" reg="Chodsigoa">Chodsigoa</tp:taxon-name-part></tp:taxon-name></italic> (<tp:taxon-name><tp:taxon-name-part taxon-name-part-type="family">Soricidae</tp:taxon-name-part></tp:taxon-name>, <tp:taxon-name><tp:taxon-name-part taxon-name-part-type="order">Eulipotyphla</tp:taxon-name-part></tp:taxon-name>, <tp:taxon-name><tp:taxon-name-part taxon-name-part-type="class">Mammalia</tp:taxon-name-part></tp:taxon-name>) from the Dabie Mountains, Anhui Province, eastern China</article-title><source>Zookeys</source><day>25</day><month>01</month><year>2022</year><volume>1083</volume><fpage>129</fpage><lpage>146</lpage><pub-id pub-id-type="doi">10.3897/zookeys.1083.78233</pub-id></mixed-citation></tp:treatment-meta><tp:nomenclature><label>﻿</label><tp:taxon-name>
            <object-id xmlns:xlink="http://www.w3.org/1999/xlink" content-type="arpha" xlink:type="simple">AFACD42E-DC6C-5657-8612-A6C37DF62B8B</object-id>
            <tp:taxon-name-part taxon-name-part-type="genus" reg="Chodsigoa">Chodsigoa</tp:taxon-name-part>
            <tp:taxon-name-part taxon-name-part-type="species" reg="dabieshanensis">dabieshanensis</tp:taxon-name-part>
            <object-id xmlns:xlink="http://www.w3.org/1999/xlink" content-type="zoobank" xlink:type="simple">http://zoobank.org/A2EF195A-A19C-43CD-A774-A06218E96EE9</object-id>
          </tp:taxon-name><tp:taxon-status xmlns:xlink="http://www.w3.org/1999/xlink" xlink:type="simple">sp. nov.</tp:taxon-status><xref ref-type="fig" rid="F4">Figures 4</xref><xref ref-type="fig" rid="F5">, 5</xref><xref ref-type="table" rid="T2">, Table 2</xref></tp:nomenclature><tp:treatment-sec sec-type="Suggested common name" id="SECID0EQ6BI"><title>Suggested common name.</title><p>Dabieshan long-tailed shrew; 大别山缺齿鼩 (Dabieshan Quechiqu)</p><p><bold><italic>Holotype.</italic></bold> AHU2008FZL005, an adult female collected by Zhen Xu and Ruolei Sun in August 2020, at Foziling natural reserve (<named-content xmlns:xlink="http://www.w3.org/1999/xlink" content-type="dwc:verbatimCoordinates" xlink:type="simple"><named-content content-type="geo-json" specific-use="{&#34;type&#34;:&#34;Point&#34;,&#34;coordinates&#34;:[116.244722,31.118611]}" id="NCID0E66BI" xlink:type="simple">31°07'07"N, 116°14'41"E</named-content></named-content>, 1187 m a.s.l.), the north slope of the Dabie Mountains, Huoshan County, Luan City, Anhui province, China. Cleaned skulls and remaining carcasses frozen at –20 °C deposited in the Biological Museum of Anhui University (<named-content xmlns:xlink="http://www.w3.org/1999/xlink" content-type="dwc:institutional_code" xlink:type="simple">BMAHU</named-content>).</p><p><bold><italic>Paratypes.</italic></bold> AHUDBS017001-005; AHU2008FZL001-004, 006. Ten specimens collected between May 2017 and August 2020 from the Dabie Mountains, Anhui province, China. All specimens are deposited in the Biological Museum of Anhui University (<named-content xmlns:xlink="http://www.w3.org/1999/xlink" content-type="dwc:institutional_code" xlink:type="simple">BMAHU</named-content>).</p></tp:treatment-sec><tp:treatment-sec sec-type="etymology" id="SECID0E2ACI"><title>Etymology.</title><p>The specific name <italic><tp:taxon-name><tp:taxon-name-part taxon-name-part-type="genus" reg="Chodsigoa"/><tp:taxon-name-part taxon-name-part-type="species" reg="dabieshanensis">dabieshanensis</tp:taxon-name-part></tp:taxon-name></italic> is derived from the Dabie Mountains, the type locality of the new species: -<italic>shan</italic> means mountain in Chinese, and the Latin adjectival suffix -<italic>ensis</italic> means “belonging to".</p></tp:treatment-sec><tp:treatment-sec sec-type="diagnosis" id="SECID0EPBCI"><title>Diagnosis.</title><p>The new species is assigned to the genus <italic><tp:taxon-name><tp:taxon-name-part taxon-name-part-type="genus" reg="Chodsigoa">Chodsigoa</tp:taxon-name-part></tp:taxon-name></italic> for having three upper unicuspid teeth, with the tips of the teeth lightly pigmented (Fig. <xref ref-type="fig" rid="F4">4</xref>). <italic><tp:taxon-name><tp:taxon-name-part taxon-name-part-type="genus" reg="Chodsigoa">Chodsigoa</tp:taxon-name-part><tp:taxon-name-part taxon-name-part-type="species" reg="dabieshanensis">dabieshanensis</tp:taxon-name-part></tp:taxon-name></italic> sp. nov. can be distinguished from the other known species of <italic><tp:taxon-name><tp:taxon-name-part taxon-name-part-type="genus" reg="Chodsigoa">Chodsigoa</tp:taxon-name-part></tp:taxon-name></italic> by the following combination of characters: small to medium in size (<abbrev xmlns:xlink="http://www.w3.org/1999/xlink" xlink:title="head and body length" id="ABBRID0ESCCI" xlink:type="simple">HB</abbrev> = 67.22 mm; <abbrev xmlns:xlink="http://www.w3.org/1999/xlink" xlink:title="condyloincisive length" id="ABBRID0EWCCI" xlink:type="simple">CIL</abbrev> = 19.08 mm), dark brownish pelage; tail shorter than the <abbrev xmlns:xlink="http://www.w3.org/1999/xlink" xlink:title="head and body length" id="ABBRID0E1CCI" xlink:type="simple">HB</abbrev>, nearly similar ventral and dorsal pelage color, a small tuft of longer hairs at the tip of the tail (Fig. <xref ref-type="fig" rid="F5">5</xref>); markedly flattened braincase; and the foramen magnum is relatively wider than <italic><tp:taxon-name><tp:taxon-name-part taxon-name-part-type="genus" reg="Chodsigoa">C.</tp:taxon-name-part><tp:taxon-name-part taxon-name-part-type="species" reg="hypsibia">hypsibia</tp:taxon-name-part></tp:taxon-name></italic>. Phylogenetic analyses show that the new species is monotypic, sister to <italic><tp:taxon-name><tp:taxon-name-part taxon-name-part-type="genus" reg="Chodsigoa">C.</tp:taxon-name-part><tp:taxon-name-part taxon-name-part-type="species" reg="hypsibia">hypsibia</tp:taxon-name-part></tp:taxon-name></italic> and <italic><tp:taxon-name><tp:taxon-name-part taxon-name-part-type="genus" reg="Chodsigoa">C.</tp:taxon-name-part><tp:taxon-name-part taxon-name-part-type="species" reg="parva">parva</tp:taxon-name-part></tp:taxon-name></italic> (Fig. <xref ref-type="fig" rid="F3">3</xref>).</p><fig id="F4" position="float" orientation="portrait"><object-id xmlns:xlink="http://www.w3.org/1999/xlink" content-type="doi" xlink:type="simple">10.3897/zookeys.1083.78233.figure4</object-id><object-id xmlns:xlink="http://www.w3.org/1999/xlink" content-type="arpha" xlink:type="simple">46F09CDA-7FE2-5260-9548-F08605C2A902</object-id><label>Figure 4.</label><caption><p>Dorsal, ventral, and lateral views of the skull and lateral views of the mandible of the holotype of <italic><tp:taxon-name><tp:taxon-name-part taxon-name-part-type="genus" reg="Chodsigoa">Chodsigoa</tp:taxon-name-part><tp:taxon-name-part taxon-name-part-type="species" reg="dabieshanensis">dabieshanensis</tp:taxon-name-part></tp:taxon-name></italic> sp. nov. (AHU2008FZL004; left) and <italic><tp:taxon-name><tp:taxon-name-part taxon-name-part-type="genus" reg="Chodsigoa">Chodsigoa</tp:taxon-name-part><tp:taxon-name-part taxon-name-part-type="species" reg="hypsibia">hypsibia</tp:taxon-name-part></tp:taxon-name></italic> (<named-content xmlns:xlink="http://www.w3.org/1999/xlink" content-type="dwc:institutional_code" xlink:type="simple">KIZ</named-content> 016077; right). Scale bar: 10 mm.</p></caption><graphic xmlns:xlink="http://www.w3.org/1999/xlink" xlink:href="zookeys-1083-129-g004.jpg" position="float" orientation="portrait" xlink:type="simple" id="oo_637967.jpg"><uri content-type="original_file" xlink:type="simple">https://binary.pensoft.net/fig/637967</uri></graphic></fig></tp:treatment-sec><tp:treatment-sec sec-type="description" id="SECID0ESFCI"><title>Description.</title><p>A small to medium-sized shrew (W = 5.24±0.36 g, range 4.67–5.89 g; <abbrev xmlns:xlink="http://www.w3.org/1999/xlink" xlink:title="head and body length" id="ABBRID0EYFCI" xlink:type="simple">HB</abbrev> = 67.22±3.23 mm, range 62.00–73.00 mm, Table <xref ref-type="table" rid="T2">2</xref>) with dark brown dorsal pelage and slightly paler ventral pelage (Fig. <xref ref-type="fig" rid="F5">5</xref>). Tail is short (<abbrev xmlns:xlink="http://www.w3.org/1999/xlink" xlink:title="tail length" id="ABBRID0EEGCI" xlink:type="simple">TL</abbrev> = 59.67±3.28 mm), about 90% of the head and body length, brown above, slightly paler below, and with a small tuft of longer hairs at the tip. External ears are prominent, rounded, and covered with very short dark hairs. Eyes are very small. The dorsal surfaces of hands and hind feet are covered with short brown hair, lighter at the margin. The thenar and hypothenar pads at the soles of the hindfeet are well separated.</p><fig id="F5" position="float" orientation="portrait"><object-id xmlns:xlink="http://www.w3.org/1999/xlink" content-type="doi" xlink:type="simple">10.3897/zookeys.1083.78233.figure5</object-id><object-id xmlns:xlink="http://www.w3.org/1999/xlink" content-type="arpha" xlink:type="simple">782CF46F-E40F-5A63-A7BC-D1869222D0BF</object-id><label>Figure 5.</label><caption><p>Dorsal and ventral view of <italic><tp:taxon-name><tp:taxon-name-part taxon-name-part-type="genus" reg="Chodsigoa">Chodsigoa</tp:taxon-name-part><tp:taxon-name-part taxon-name-part-type="species" reg="dabieshanensis">dabieshanensis</tp:taxon-name-part></tp:taxon-name></italic> sp. nov.</p></caption><graphic xmlns:xlink="http://www.w3.org/1999/xlink" xlink:href="zookeys-1083-129-g005.jpg" position="float" orientation="portrait" xlink:type="simple" id="oo_637968.jpg"><uri content-type="original_file" xlink:type="simple">https://binary.pensoft.net/fig/637968</uri></graphic></fig><p>The skull of <italic><tp:taxon-name><tp:taxon-name-part taxon-name-part-type="genus" reg="Chodsigoa">C.</tp:taxon-name-part><tp:taxon-name-part taxon-name-part-type="species" reg="dabieshanensis">dabieshanensis</tp:taxon-name-part></tp:taxon-name></italic> sp. nov. is short and broad, and the braincase is markedly flattened (Fig. <xref ref-type="fig" rid="F4">4</xref>). The skull is similar to <italic><tp:taxon-name><tp:taxon-name-part taxon-name-part-type="genus" reg="Chodsigoa">C.</tp:taxon-name-part><tp:taxon-name-part taxon-name-part-type="species" reg="hypsibia">hypsibia</tp:taxon-name-part></tp:taxon-name></italic>, but much shorter and broader. The rostrum is short, and the interorbital region is wide. From the ventral view, the rostrum gradually narrows in the premaxillary region. The palate is short, with an abrupt posterior edge. The basisoccipital is developed and the ridges are approximately parallel. The dentition is the same for the genus: 3.1.1.3/2.0.1.3 = 28. The first incisor is long, falciform; the apex straight downwards; the talon much lower than U<sup>1</sup>, approximately equal to U<sup>3</sup>. Three upper unicuspids are present. All unicuspids are crowded and overlap slightly at the base. U<sup>1</sup>–U<sup>3</sup> gradually decrease in size; U<sup>3</sup> is about half as high as U<sup>1</sup>, and in contact with P<sup>4</sup>, which is large and triangular in outline. The posterior borders of P<sup>4</sup> and M<sup>1</sup> are deeply excavated, appearing crescent, while the posterior borders of M<sup>2</sup> are much shallower. M<sup>3</sup> is reduced and much narrower with a single lobe. The tips of the anterior teeth have a lightly pigmented chestnut color except the molars.</p><p>The mandible is slender. The coronoid process is tall and squared, rising straight upward from the posterior of the toothrow. The condyloid process is weak and bi-faceted, forming an angle at approximately 45° with the coronoid process. The angular process is long, straight, and very thin. The first lower incisor is long, with only a single basal cusplet. The incisor is slightly curved upwards, forming a hook at the tip. The first lower unicuspid is small and procumbent, crowded with a large incisor and the following premolar. The premolar has one forward-leaning cusp. The molar gradually decreases in size from M<sup>1</sup> to M<sup>3</sup>. Only the tips of I<sub>1</sub>, U<sub>1</sub>, P<sub>1</sub>, and M<sub>1</sub> are chestnut-pigmented but not those of M<sub>2</sub> and M<sub>3.</sub></p></tp:treatment-sec><tp:treatment-sec sec-type="comparisons" id="SECID0EDJCI"><title>Comparison.</title><p>Among the species in the genus <italic><tp:taxon-name><tp:taxon-name-part taxon-name-part-type="genus" reg="Chodsigoa">Chodsigoa</tp:taxon-name-part></tp:taxon-name></italic>, <italic><tp:taxon-name><tp:taxon-name-part taxon-name-part-type="genus" reg="Chodsigoa">C.</tp:taxon-name-part><tp:taxon-name-part taxon-name-part-type="species" reg="dabieshanensis">dabieshanensis</tp:taxon-name-part></tp:taxon-name></italic> sp. nov. is morphologically similar to the widely distributed <italic><tp:taxon-name><tp:taxon-name-part taxon-name-part-type="genus" reg="Chodsigoa">C.</tp:taxon-name-part><tp:taxon-name-part taxon-name-part-type="species" reg="hypsibia">hypsibia</tp:taxon-name-part></tp:taxon-name></italic>. However, the new species can be distinguished from <italic><tp:taxon-name><tp:taxon-name-part taxon-name-part-type="genus" reg="Chodsigoa">C.</tp:taxon-name-part><tp:taxon-name-part taxon-name-part-type="species" reg="hypsibia">hypsibia</tp:taxon-name-part></tp:taxon-name></italic> by many characters. In terms of body size, <italic><tp:taxon-name><tp:taxon-name-part taxon-name-part-type="genus" reg="Chodsigoa">C.</tp:taxon-name-part><tp:taxon-name-part taxon-name-part-type="species" reg="dabieshanensis">dabieshanensis</tp:taxon-name-part></tp:taxon-name></italic> sp. nov. is much smaller than <italic><tp:taxon-name><tp:taxon-name-part taxon-name-part-type="genus" reg="Chodsigoa">C.</tp:taxon-name-part><tp:taxon-name-part taxon-name-part-type="species" reg="hypsibia">hypsibia</tp:taxon-name-part></tp:taxon-name></italic> for most external and craniomandibular measurements (Table <xref ref-type="table" rid="T2">2</xref>). In particular, the range of weight (4.67–5.89 g vs 6.40–14.00 g) and rostral length (6.48–6.81 mm vs 6.93–9.00 mm) between the two species does not overlap. The overall pelage of <italic><tp:taxon-name><tp:taxon-name-part taxon-name-part-type="genus" reg="Chodsigoa">C.</tp:taxon-name-part><tp:taxon-name-part taxon-name-part-type="species" reg="dabieshanensis">dabieshanensis</tp:taxon-name-part></tp:taxon-name></italic> sp. nov. is dark brown, almost black, which differs from the gray pelage of <italic><tp:taxon-name><tp:taxon-name-part taxon-name-part-type="genus" reg="Chodsigoa">C.</tp:taxon-name-part><tp:taxon-name-part taxon-name-part-type="species" reg="hypsibia">hypsibia.</tp:taxon-name-part></tp:taxon-name></italic> The skull of <italic><tp:taxon-name><tp:taxon-name-part taxon-name-part-type="genus" reg="Chodsigoa">C.</tp:taxon-name-part><tp:taxon-name-part taxon-name-part-type="species" reg="dabieshanensis">dabieshanensis</tp:taxon-name-part></tp:taxon-name></italic> sp. nov. is relatively shorter and broader than <italic><tp:taxon-name><tp:taxon-name-part taxon-name-part-type="genus" reg="Chodsigoa">C.</tp:taxon-name-part><tp:taxon-name-part taxon-name-part-type="species" reg="hypsibia">hypsibia</tp:taxon-name-part></tp:taxon-name></italic>, especially in the interorbital region, which appears much flatter (Fig. <xref ref-type="fig" rid="F4">4</xref>). The foramen magnum breadth is relatively larger than <italic><tp:taxon-name><tp:taxon-name-part taxon-name-part-type="genus" reg="Chodsigoa">C.</tp:taxon-name-part><tp:taxon-name-part taxon-name-part-type="species" reg="hypsibia">hypsibia.</tp:taxon-name-part></tp:taxon-name></italic> The posterior borders of M<sub>2</sub> in <italic><tp:taxon-name><tp:taxon-name-part taxon-name-part-type="genus" reg="Chodsigoa">C.</tp:taxon-name-part><tp:taxon-name-part taxon-name-part-type="species" reg="hypsibia">hypsibia</tp:taxon-name-part></tp:taxon-name></italic> are much more deeply excavated than in <italic><tp:taxon-name><tp:taxon-name-part taxon-name-part-type="genus" reg="Chodsigoa">C.</tp:taxon-name-part><tp:taxon-name-part taxon-name-part-type="species" reg="dabieshanensis">dabieshanensis</tp:taxon-name-part></tp:taxon-name></italic> sp. nov.. In <italic><tp:taxon-name><tp:taxon-name-part taxon-name-part-type="genus" reg="Chodsigoa">C.</tp:taxon-name-part><tp:taxon-name-part taxon-name-part-type="species" reg="dabieshanensis">dabieshanensis</tp:taxon-name-part></tp:taxon-name></italic> sp. nov., the basioccipital is well developed and the ridges are approximately parallel. By contrast, the basioccipital of <italic><tp:taxon-name><tp:taxon-name-part taxon-name-part-type="genus" reg="Chodsigoa">C.</tp:taxon-name-part><tp:taxon-name-part taxon-name-part-type="species" reg="hypsibia">hypsibia</tp:taxon-name-part></tp:taxon-name></italic> is narrow, so the ridges are nearly confluent in the middle.</p><p><italic><tp:taxon-name><tp:taxon-name-part taxon-name-part-type="genus" reg="Chodsigoa">Chodsigoa</tp:taxon-name-part><tp:taxon-name-part taxon-name-part-type="species" reg="dabieshanensis">dabieshanensis</tp:taxon-name-part></tp:taxon-name></italic> sp. nov. (<abbrev xmlns:xlink="http://www.w3.org/1999/xlink" xlink:title="condyloincisive length" id="ABBRID0EBPCI" xlink:type="simple">CIL</abbrev> = 19.08±0.22 mm) can be easily distinguished from <italic><tp:taxon-name><tp:taxon-name-part taxon-name-part-type="genus" reg="Chodsigoa">C.</tp:taxon-name-part><tp:taxon-name-part taxon-name-part-type="species" reg="parva">parva</tp:taxon-name-part></tp:taxon-name></italic> (<abbrev xmlns:xlink="http://www.w3.org/1999/xlink" xlink:title="condyloincisive length" id="ABBRID0EQPCI" xlink:type="simple">CIL</abbrev> = 15.79±0.27 mm) by its much larger size and the ranges of most of their external and cranial measurements do not overlap (Table <xref ref-type="table" rid="T2">2</xref>). Furthermore, the tail of <italic><tp:taxon-name><tp:taxon-name-part taxon-name-part-type="genus" reg="Chodsigoa">C.</tp:taxon-name-part><tp:taxon-name-part taxon-name-part-type="species" reg="dabieshanensis">dabieshanensis</tp:taxon-name-part></tp:taxon-name></italic> sp. nov. (<abbrev xmlns:xlink="http://www.w3.org/1999/xlink" xlink:title="tail length" id="ABBRID0EDQCI" xlink:type="simple">TL</abbrev>/<abbrev xmlns:xlink="http://www.w3.org/1999/xlink" xlink:title="head and body length" id="ABBRID0EHQCI" xlink:type="simple">HB</abbrev> = 80%) is relatively longer than <italic><tp:taxon-name><tp:taxon-name-part taxon-name-part-type="genus" reg="Chodsigoa">C.</tp:taxon-name-part><tp:taxon-name-part taxon-name-part-type="species" reg="parva">parva</tp:taxon-name-part></tp:taxon-name></italic> (<abbrev xmlns:xlink="http://www.w3.org/1999/xlink" xlink:title="tail length" id="ABBRID0EWQCI" xlink:type="simple">TL</abbrev>/<abbrev xmlns:xlink="http://www.w3.org/1999/xlink" xlink:title="head and body length" id="ABBRID0E1QCI" xlink:type="simple">HB</abbrev> = 88%). If the mean condyloincisive length is used as an indicator of overall size, <italic><tp:taxon-name><tp:taxon-name-part taxon-name-part-type="genus" reg="Chodsigoa">C.</tp:taxon-name-part><tp:taxon-name-part taxon-name-part-type="species" reg="dabieshanensis">dabieshanensis</tp:taxon-name-part></tp:taxon-name></italic> sp. nov. (<abbrev xmlns:xlink="http://www.w3.org/1999/xlink" xlink:title="condyloincisive length" id="ABBRID0EJRCI" xlink:type="simple">CIL</abbrev> = 19.08±0.22 mm) is larger than <italic><tp:taxon-name><tp:taxon-name-part taxon-name-part-type="genus" reg="Chodsigoa">C.</tp:taxon-name-part><tp:taxon-name-part taxon-name-part-type="species" reg="sodalis">sodalis</tp:taxon-name-part></tp:taxon-name></italic> (<abbrev xmlns:xlink="http://www.w3.org/1999/xlink" xlink:title="condyloincisive length" id="ABBRID0EYRCI" xlink:type="simple">CIL</abbrev> = 17.97±0.12 mm), but smaller than <italic><tp:taxon-name><tp:taxon-name-part taxon-name-part-type="genus" reg="Chodsigoa">C.</tp:taxon-name-part><tp:taxon-name-part taxon-name-part-type="species" reg="furva">furva</tp:taxon-name-part></tp:taxon-name></italic> (<abbrev xmlns:xlink="http://www.w3.org/1999/xlink" xlink:title="condyloincisive length" id="ABBRID0EHSCI" xlink:type="simple">CIL</abbrev> = 20.63±0.39 mm), <italic><tp:taxon-name><tp:taxon-name-part taxon-name-part-type="genus" reg="Chodsigoa">C.</tp:taxon-name-part><tp:taxon-name-part taxon-name-part-type="species" reg="parca">parca</tp:taxon-name-part></tp:taxon-name></italic> (<abbrev xmlns:xlink="http://www.w3.org/1999/xlink" xlink:title="condyloincisive length" id="ABBRID0EWSCI" xlink:type="simple">CIL</abbrev> = 20.37±0.29 mm), and <italic><tp:taxon-name><tp:taxon-name-part taxon-name-part-type="genus" reg="Chodsigoa">C.</tp:taxon-name-part><tp:taxon-name-part taxon-name-part-type="species" reg="smithii">smithii</tp:taxon-name-part></tp:taxon-name></italic> (<abbrev xmlns:xlink="http://www.w3.org/1999/xlink" xlink:title="condyloincisive length" id="ABBRID0EFTCI" xlink:type="simple">CIL</abbrev> = 22.23±0.54 mm) (Table <xref ref-type="table" rid="T2">2</xref>). The markedly flattened cranium of <italic><tp:taxon-name><tp:taxon-name-part taxon-name-part-type="genus" reg="Chodsigoa">C.</tp:taxon-name-part><tp:taxon-name-part taxon-name-part-type="species" reg="dabieshanensis">dabieshanensis</tp:taxon-name-part></tp:taxon-name></italic> sp. nov. is clearly distinguished from all other species in the genus, including <italic><tp:taxon-name><tp:taxon-name-part taxon-name-part-type="genus" reg="Chodsigoa">C.</tp:taxon-name-part><tp:taxon-name-part taxon-name-part-type="species" reg="caovansunga">caovansunga</tp:taxon-name-part></tp:taxon-name></italic>, <italic><tp:taxon-name><tp:taxon-name-part taxon-name-part-type="genus" reg="Chodsigoa">C.</tp:taxon-name-part><tp:taxon-name-part taxon-name-part-type="species" reg="furva">furva</tp:taxon-name-part></tp:taxon-name></italic>, <italic><tp:taxon-name><tp:taxon-name-part taxon-name-part-type="genus" reg="Chodsigoa">C.</tp:taxon-name-part><tp:taxon-name-part taxon-name-part-type="species" reg="hoffmanni">hoffmanni</tp:taxon-name-part></tp:taxon-name></italic>, <italic><tp:taxon-name><tp:taxon-name-part taxon-name-part-type="genus" reg="Chodsigoa">C.</tp:taxon-name-part><tp:taxon-name-part taxon-name-part-type="species" reg="parca">parca</tp:taxon-name-part></tp:taxon-name></italic>, <italic><tp:taxon-name><tp:taxon-name-part taxon-name-part-type="genus" reg="Chodsigoa">C.</tp:taxon-name-part><tp:taxon-name-part taxon-name-part-type="species" reg="salenskii">salenskii</tp:taxon-name-part></tp:taxon-name></italic>, <italic><tp:taxon-name><tp:taxon-name-part taxon-name-part-type="genus" reg="Chodsigoa">C.</tp:taxon-name-part><tp:taxon-name-part taxon-name-part-type="species" reg="smithii">smithii</tp:taxon-name-part></tp:taxon-name></italic>, and <italic><tp:taxon-name><tp:taxon-name-part taxon-name-part-type="genus" reg="Chodsigoa">C.</tp:taxon-name-part><tp:taxon-name-part taxon-name-part-type="species" reg="sodalis">sodalis.</tp:taxon-name-part></tp:taxon-name></italic> The tail of <italic><tp:taxon-name><tp:taxon-name-part taxon-name-part-type="genus" reg="Chodsigoa">C.</tp:taxon-name-part><tp:taxon-name-part taxon-name-part-type="species" reg="dabieshanensis">dabieshanensis</tp:taxon-name-part></tp:taxon-name></italic> sp. nov. is shorter than head and body length, and it differs from <italic><tp:taxon-name><tp:taxon-name-part taxon-name-part-type="genus" reg="Chodsigoa">C.</tp:taxon-name-part><tp:taxon-name-part taxon-name-part-type="species" reg="sodalis">sodalis</tp:taxon-name-part></tp:taxon-name></italic> (<abbrev xmlns:xlink="http://www.w3.org/1999/xlink" xlink:title="tail length" id="ABBRID0E2WCI" xlink:type="simple">TL</abbrev>/<abbrev xmlns:xlink="http://www.w3.org/1999/xlink" xlink:title="head and body length" id="ABBRID0E6WCI" xlink:type="simple">HB</abbrev> ≈ 100%) and all other <italic><tp:taxon-name><tp:taxon-name-part taxon-name-part-type="genus" reg="Chodsigoa">Chodsigoa</tp:taxon-name-part></tp:taxon-name></italic> species (<abbrev xmlns:xlink="http://www.w3.org/1999/xlink" xlink:title="tail length" id="ABBRID0EKXCI" xlink:type="simple">TL</abbrev>/<abbrev xmlns:xlink="http://www.w3.org/1999/xlink" xlink:title="head and body length" id="ABBRID0EOXCI" xlink:type="simple">HB</abbrev> &gt; 100%). The new species has a tuft of longer hair at the tip of the tail, in contrast to <italic><tp:taxon-name><tp:taxon-name-part taxon-name-part-type="genus" reg="Chodsigoa">C.</tp:taxon-name-part><tp:taxon-name-part taxon-name-part-type="species" reg="caovansunga">caovansunga</tp:taxon-name-part></tp:taxon-name></italic>, <italic><tp:taxon-name><tp:taxon-name-part taxon-name-part-type="genus" reg="Chodsigoa">C.</tp:taxon-name-part><tp:taxon-name-part taxon-name-part-type="species" reg="furva">furva</tp:taxon-name-part></tp:taxon-name></italic>, and <italic><tp:taxon-name><tp:taxon-name-part taxon-name-part-type="genus" reg="Chodsigoa">C.</tp:taxon-name-part><tp:taxon-name-part taxon-name-part-type="species" reg="smithii">smithii</tp:taxon-name-part></tp:taxon-name></italic>. The thenar and hypothenar pads at the soles of the hindfeet are well separated and distinguishable from <italic><tp:taxon-name><tp:taxon-name-part taxon-name-part-type="genus" reg="Chodsigoa">C.</tp:taxon-name-part><tp:taxon-name-part taxon-name-part-type="species" reg="caovansunga">caovansunga</tp:taxon-name-part></tp:taxon-name></italic>, whose thenar and hypothenar pads of hindfeet are close together.</p></tp:treatment-sec><tp:treatment-sec sec-type="distribution" id="SECID0E5YCI"><title>Distribution and habits.</title><p><italic><tp:taxon-name><tp:taxon-name-part taxon-name-part-type="genus" reg="Chodsigoa">Chodsigoa</tp:taxon-name-part><tp:taxon-name-part taxon-name-part-type="species" reg="dabieshanensis">dabieshanensis</tp:taxon-name-part></tp:taxon-name></italic> sp. nov. is currently known from Yaoleping National Nature Reserve, Bancang Natural Reserve, and Foziling Natural Reserve, all located in the Dabie Mountains, Anhui province, eastern China. Most specimens were collected from deciduous broad-leaf forests at 750–1250 m a.s.l.</p></tp:treatment-sec><tp:treatment-sec><!--Section generated to contain objects referenced in tp:taxon-treatment.--><table-wrap id="T2" position="float" orientation="portrait"><label>Table 2.</label><caption><p>External and craniomandibular measurements (mm), including mean values, standard deviations, ranges, and sample sizes of <italic><tp:taxon-name><tp:taxon-name-part taxon-name-part-type="genus" reg="Chodsigoa">Chodsigoa</tp:taxon-name-part></tp:taxon-name></italic> species. The measurements were obtained from <xref ref-type="bibr" rid="B4">Chen et al. (2017)</xref>, except for <italic><tp:taxon-name><tp:taxon-name-part taxon-name-part-type="genus" reg="Chodsigoa">C.</tp:taxon-name-part><tp:taxon-name-part taxon-name-part-type="species" reg="dabieshanensis">dabieshanensis</tp:taxon-name-part></tp:taxon-name></italic> sp. nov.</p></caption><table id="TID0EA2AI" rules="all"><tbody><tr><th rowspan="2" colspan="1">Variable</th><th rowspan="1" colspan="1"><italic><tp:taxon-name><tp:taxon-name-part taxon-name-part-type="genus" reg="Chodsigoa">C.</tp:taxon-name-part><tp:taxon-name-part taxon-name-part-type="species" reg="dabieshanensis">dabieshanensis</tp:taxon-name-part></tp:taxon-name></italic> sp. nov.</th><th rowspan="1" colspan="1">
                <italic>
                  <tp:taxon-name><tp:taxon-name-part taxon-name-part-type="genus" reg="Chodsigoa">C.</tp:taxon-name-part><tp:taxon-name-part taxon-name-part-type="species" reg="caovansunga">caovansunga</tp:taxon-name-part></tp:taxon-name>
                </italic>
              </th><th rowspan="1" colspan="1">
                <italic>
                  <tp:taxon-name><tp:taxon-name-part taxon-name-part-type="genus" reg="Chodsigoa">C.</tp:taxon-name-part><tp:taxon-name-part taxon-name-part-type="species" reg="furva">furva</tp:taxon-name-part></tp:taxon-name>
                </italic>
              </th><th rowspan="1" colspan="1">
                <italic>
                  <tp:taxon-name><tp:taxon-name-part taxon-name-part-type="genus" reg="Chodsigoa">C.</tp:taxon-name-part><tp:taxon-name-part taxon-name-part-type="species" reg="hypsibia">hypsibia</tp:taxon-name-part></tp:taxon-name>
                </italic>
              </th><th rowspan="1" colspan="1">
                <italic>
                  <tp:taxon-name><tp:taxon-name-part taxon-name-part-type="genus" reg="Chodsigoa">C.</tp:taxon-name-part><tp:taxon-name-part taxon-name-part-type="species" reg="parca">parca</tp:taxon-name-part></tp:taxon-name>
                </italic>
              </th><th rowspan="1" colspan="1">
                <italic>
                  <tp:taxon-name><tp:taxon-name-part taxon-name-part-type="genus" reg="Chodsigoa">C.</tp:taxon-name-part><tp:taxon-name-part taxon-name-part-type="species" reg="hoffmanni">hoffmanni</tp:taxon-name-part></tp:taxon-name>
                </italic>
              </th><th rowspan="1" colspan="1">
                <italic>
                  <tp:taxon-name><tp:taxon-name-part taxon-name-part-type="genus" reg="Chodsigoa">C.</tp:taxon-name-part><tp:taxon-name-part taxon-name-part-type="species" reg="parva">parva</tp:taxon-name-part></tp:taxon-name>
                </italic>
              </th><th rowspan="1" colspan="1">
                <italic>
                  <tp:taxon-name><tp:taxon-name-part taxon-name-part-type="genus" reg="Chodsigoa">C.</tp:taxon-name-part><tp:taxon-name-part taxon-name-part-type="species" reg="smithii">smithii</tp:taxon-name-part></tp:taxon-name>
                </italic>
              </th><th rowspan="1" colspan="1">
                <italic>
                  <tp:taxon-name><tp:taxon-name-part taxon-name-part-type="genus" reg="Chodsigoa">C.</tp:taxon-name-part><tp:taxon-name-part taxon-name-part-type="species" reg="sodalis">sodalis</tp:taxon-name-part></tp:taxon-name>
                </italic>
              </th></tr><tr><th rowspan="1" colspan="1">
                <italic>N = 11</italic>
              </th><th rowspan="1" colspan="1"><italic>N</italic> = 3</th><th rowspan="1" colspan="1"><italic>N</italic> = 5</th><th rowspan="1" colspan="1"><italic>N</italic> = 58</th><th rowspan="1" colspan="1"><italic>N</italic> = 16</th><th rowspan="1" colspan="1"><italic>N</italic> = 14</th><th rowspan="1" colspan="1"><italic>N</italic> = 31</th><th rowspan="1" colspan="1"><italic>N</italic> = 11</th><th rowspan="1" colspan="1"><italic>N</italic> = 2</th></tr><tr><td rowspan="1" colspan="1">W</td><td rowspan="1" colspan="1">5.24±0.36 4.67–5.89; 9</td><td rowspan="1" colspan="1">6.20; 1</td><td rowspan="1" colspan="1">6.05±0.64 5.60–6.50; 2</td><td rowspan="1" colspan="1">10.40±1.61 6.40–14.00; 30</td><td rowspan="1" colspan="1">9.35±1.09 7.90–11.90; 13</td><td rowspan="1" colspan="1">7.54±0.80 7.00–9.60; 12</td><td rowspan="1" colspan="1">3.59±0.56 2.60–5.20; 29</td><td rowspan="1" colspan="1">9.69±1.46 7.00–12.00; 10</td><td rowspan="1" colspan="1"/></tr><tr><td rowspan="1" colspan="1">
                <abbrev xmlns:xlink="http://www.w3.org/1999/xlink" xlink:title="head and body length" id="ABBRID0EX6BG" xlink:type="simple">HB</abbrev>
              </td><td rowspan="1" colspan="1">67.22±3.23 62.00–73.00; 9</td><td rowspan="1" colspan="1">74.00; 1</td><td rowspan="1" colspan="1">71.67±3.06 69.00–75.00; 3</td><td rowspan="1" colspan="1">75.48±5.75 62.00–86.00; 52</td><td rowspan="1" colspan="1">70.30±4.40 62.00–77.00; 14</td><td rowspan="1" colspan="1">66.75±5.15 58.00–75.00; 12</td><td rowspan="1" colspan="1">56.66±4.33 47.00–64.00; 29</td><td rowspan="1" colspan="1">79.70±2.71 76.00–84.00; 10</td><td rowspan="1" colspan="1">55.50±2.12 54.00–57.00; 2</td></tr><tr><td rowspan="1" colspan="1">
                <abbrev xmlns:xlink="http://www.w3.org/1999/xlink" xlink:title="tail length" id="ABBRID0E3AAI" xlink:type="simple">TL</abbrev>
              </td><td rowspan="1" colspan="1">59.67±3.28 54.00–64.00; 9</td><td rowspan="1" colspan="1">83.00; 1</td><td rowspan="1" colspan="1">86.00±1.73 84.00–87.00; 3</td><td rowspan="1" colspan="1">65.69±4.01 56.00–73.00; 52</td><td rowspan="1" colspan="1">90.60±5.70 77.00–99.00; 14</td><td rowspan="1" colspan="1">81.67±4.21 74.00–88.00; 12</td><td rowspan="1" colspan="1">44.90±8.23 4.60–52.00; 29</td><td rowspan="1" colspan="1">98.90±5.28 93.00–110.00; 10</td><td rowspan="1" colspan="1">57.50±3.54 55.00–60.00; 2</td></tr><tr><td rowspan="1" colspan="1">
                <abbrev xmlns:xlink="http://www.w3.org/1999/xlink" xlink:title="hindfoot length" id="ABBRID0EACAI" xlink:type="simple">HF</abbrev>
              </td><td rowspan="1" colspan="1">13.44±0.53 13.00–14.00; 9</td><td rowspan="1" colspan="1">15.00; 1</td><td rowspan="1" colspan="1">17.33±1.15 16.00–18.00; 3</td><td rowspan="1" colspan="1">15.35±1.17 13.00–18.00; 53</td><td rowspan="1" colspan="1">16.50±0.90 15.00–18.00; 15</td><td rowspan="1" colspan="1">15.50±0.80 14.00–17.00; 12</td><td rowspan="1" colspan="1">10.81±0.51 10.00–12.00; 29</td><td rowspan="1" colspan="1">17.90±1.13 16.00–20.00; 10</td><td rowspan="1" colspan="1">13.00±0.00 13.00–13.00; 2</td></tr><tr><td rowspan="1" colspan="1">
                <abbrev xmlns:xlink="http://www.w3.org/1999/xlink" xlink:title="ear length" id="ABBRID0EEDAI" xlink:type="simple">EL</abbrev>
              </td><td rowspan="1" colspan="1">8.22±0.44 8.00–9.00; 9</td><td rowspan="1" colspan="1">9.00; 1</td><td rowspan="1" colspan="1">8.00±0.00 8.00–8.00; 2</td><td rowspan="1" colspan="1">7.04±1.12 5.00–9.50; 37</td><td rowspan="1" colspan="1">8.89±1.24 7.00–11.50; 14</td><td rowspan="1" colspan="1">8.83±1.11 7.00–11.00; 12</td><td rowspan="1" colspan="1">6.93±0.54 5.00–8.00; 28</td><td rowspan="1" colspan="1">8.89±1.96 6.00–12.00; 9</td><td rowspan="1" colspan="1">8.50±0.71 8.00–9.00; 2</td></tr><tr><td rowspan="1" colspan="1">
                <abbrev xmlns:xlink="http://www.w3.org/1999/xlink" xlink:title="condyloincisive length" id="ABBRID0EIEAI" xlink:type="simple">CIL</abbrev>
              </td><td rowspan="1" colspan="1">19.08±0.22 18.65–19.26; 8</td><td rowspan="1" colspan="1">17.96±0.74 17.38–18.80; 3</td><td rowspan="1" colspan="1">20.63±0.39 20.16–21.06; 4</td><td rowspan="1" colspan="1">20.66±0.89 19.03–22.62; 46</td><td rowspan="1" colspan="1">20.37±0.29 20.08–20.88; 8</td><td rowspan="1" colspan="1">19.13±0.39 18.31–19.57; 12</td><td rowspan="1" colspan="1">15.79±0.27 15.08–16.17; 29</td><td rowspan="1" colspan="1">22.23±0.54 21.50–23.05; 9</td><td rowspan="1" colspan="1">17.97±0.12 17.88–18.05; 2</td></tr><tr><td rowspan="1" colspan="1">
                <abbrev xmlns:xlink="http://www.w3.org/1999/xlink" xlink:title="interorbital breadth" id="ABBRID0EMFAI" xlink:type="simple">IOB</abbrev>
              </td><td rowspan="1" colspan="1">4.52±0.07 4.41–4.62; 8</td><td rowspan="1" colspan="1">4.30±0.06 4.23–4.35; 3</td><td rowspan="1" colspan="1">4.96±0.10 4.85–5.05; 4</td><td rowspan="1" colspan="1">5.04±0.33 3.99–5.56; 51</td><td rowspan="1" colspan="1">4.77±0.11 4.60–4.99; 10</td><td rowspan="1" colspan="1">4.40±0.13 4.14–4.58; 12</td><td rowspan="1" colspan="1">3.55±0.15 3.25–3.85; 29</td><td rowspan="1" colspan="1">5.23±0.21 4.86–5.48; 9</td><td rowspan="1" colspan="1">4.10±0.15 3.99–4.20; 2</td></tr><tr><td rowspan="1" colspan="1">
                <abbrev xmlns:xlink="http://www.w3.org/1999/xlink" xlink:title="cranial breadth" id="ABBRID0EQGAI" xlink:type="simple">CB</abbrev>
              </td><td rowspan="1" colspan="1">9.01±0.18 8.81–9.37; 9</td><td rowspan="1" colspan="1">8.78±0.08 8.71–8.87; 3</td><td rowspan="1" colspan="1">9.38±0.34 9.10–9.84; 4</td><td rowspan="1" colspan="1">9.42±0.40 8.38–10.34; 49</td><td rowspan="1" colspan="1">9.57±0.14 9.33–9.82; 10</td><td rowspan="1" colspan="1">9.06±0.25 8.45–9.39; 12</td><td rowspan="1" colspan="1">7.30±0.22 6.93–7.73; 29</td><td rowspan="1" colspan="1">9.95±0.25 9.67–10.45; 9</td><td rowspan="1" colspan="1">8.14±0.45 7.82–8.46; 2</td></tr><tr><td rowspan="1" colspan="1">
                <abbrev xmlns:xlink="http://www.w3.org/1999/xlink" xlink:title="cranial height" id="ABBRID0EUHAI" xlink:type="simple">CH</abbrev>
              </td><td rowspan="1" colspan="1">4.96±0.18 4.67–5.23; 9</td><td rowspan="1" colspan="1">5.24±0.28 5.05–5.57; 3</td><td rowspan="1" colspan="1">5.67±0.29 5.45–6.09; 4</td><td rowspan="1" colspan="1">4.57±0.28 4.05–5.10; 47</td><td rowspan="1" colspan="1">5.95±0.15 5.71–6.19; 10</td><td rowspan="1" colspan="1">5.61±0.16 5.30–5.87; 12</td><td rowspan="1" colspan="1">4.02±0.19 3.71–4.32; 29</td><td rowspan="1" colspan="1">6.09±0.16 5.87–6.30; 9</td><td rowspan="1" colspan="1">4.74±0.14 4.64–4.84; 2</td></tr><tr><td rowspan="1" colspan="1">
                <abbrev xmlns:xlink="http://www.w3.org/1999/xlink" xlink:title="rostral length" id="ABBRID0EYIAI" xlink:type="simple">RL</abbrev>
              </td><td rowspan="1" colspan="1">6.61±0.11 6.48–6.81; 8</td><td rowspan="1" colspan="1">6.43±0.58 6.04–7.10; 3</td><td rowspan="1" colspan="1">7.76±0.17 7.57–7.91; 4</td><td rowspan="1" colspan="1">7.72±0.46 6.93–9.00; 52</td><td rowspan="1" colspan="1">7.83±0.15 7.55–7.98; 9</td><td rowspan="1" colspan="1">7.29±0.19 6.78–7.56; 12</td><td rowspan="1" colspan="1">5.63±0.16 5.33–6.07; 29</td><td rowspan="1" colspan="1">8.78±0.35 8.14–9.18; 9</td><td rowspan="1" colspan="1">6.70±0.01 6.69–6.70; 2</td></tr><tr><td rowspan="1" colspan="1">
                <abbrev xmlns:xlink="http://www.w3.org/1999/xlink" xlink:title="postrostral length" id="ABBRID0E3JAI" xlink:type="simple">PRL</abbrev>
              </td><td rowspan="1" colspan="1">11.84±0.18 11.56–12.04; 8</td><td rowspan="1" colspan="1">10.86±0.67 10.09–11.27; 3</td><td rowspan="1" colspan="1">12.35±0.48 11.93–12.84; 4</td><td rowspan="1" colspan="1">12.97±0.61 11.55–14.23; 46</td><td rowspan="1" colspan="1">12.24±0.18 12.06–12.55; 9</td><td rowspan="1" colspan="1">11.57±0.28 11.02–11.96; 12</td><td rowspan="1" colspan="1">9.87±0.18 9.32–10.14; 29</td><td rowspan="1" colspan="1">13.29±0.29 12.93–13.80; 9</td><td rowspan="1" colspan="1">10.79±0.15 10.68–10.89; 2</td></tr><tr><td rowspan="1" colspan="1">
                <abbrev xmlns:xlink="http://www.w3.org/1999/xlink" xlink:title="palatoincisive length" id="ABBRID0EALAI" xlink:type="simple">PIL</abbrev>
              </td><td rowspan="1" colspan="1">8.36±0.16 8.08–8.49; 8</td><td rowspan="1" colspan="1">7.96±0.30 7.76–8.31; 3</td><td rowspan="1" colspan="1">8.97±0.24 8.76–9.30; 4</td><td rowspan="1" colspan="1">9.17±0.51 8.05–10.37; 52</td><td rowspan="1" colspan="1">9.08±0.14 8.90–9.28; 9</td><td rowspan="1" colspan="1">8.43±0.18 8.06–8.75; 12</td><td rowspan="1" colspan="1">6.61±0.13 6.38–6.85; 29</td><td rowspan="1" colspan="1">9.92±0.37 9.40–10.50; 9</td><td rowspan="1" colspan="1">7.95±0.06 7.91–7.99; 2</td></tr><tr><td rowspan="1" colspan="1">
                <abbrev xmlns:xlink="http://www.w3.org/1999/xlink" xlink:title="postpalatal length" id="ABBRID0EEMAI" xlink:type="simple">PPL</abbrev>
              </td><td rowspan="1" colspan="1">8.85±0.12 8.63–8.97; 8</td><td rowspan="1" colspan="1">8.11±0.43 7.80–8.60; 3</td><td rowspan="1" colspan="1">9.28±0.34 8.89–9.59; 4</td><td rowspan="1" colspan="1">9.55±0.41 8.87–10.78; 46</td><td rowspan="1" colspan="1">9.11±0.19 8.77–9.35; 10</td><td rowspan="1" colspan="1">8.79±0.18 8.57–9.11; 12</td><td rowspan="1" colspan="1">7.60±0.19 7.10–7.90; 29</td><td rowspan="1" colspan="1">10.03±0.36 9.67–10.84; 9</td><td rowspan="1" colspan="1">8.15±0.01 8.14–8.15; 2</td></tr><tr><td rowspan="1" colspan="1">
                <abbrev xmlns:xlink="http://www.w3.org/1999/xlink" xlink:title="upper toothrow length" id="ABBRID0EINAI" xlink:type="simple">UTL</abbrev>
              </td><td rowspan="1" colspan="1">8.05±0.11 7.85–8.19; 8</td><td rowspan="1" colspan="1">7.76±0.25 7.58–8.05; 3</td><td rowspan="1" colspan="1">8.86±0.25 8.57–9.18; 4</td><td rowspan="1" colspan="1">8.50±0.38 7.88–9.42; 52</td><td rowspan="1" colspan="1">8.85±0.12 8.59–9.02; 9</td><td rowspan="1" colspan="1">8.11±0.16 7.68–8.31; 12</td><td rowspan="1" colspan="1">6.44±0.14 6.11–6.67; 29</td><td rowspan="1" colspan="1">9.70±0.38 9.01–10.20; 9</td><td rowspan="1" colspan="1">7.73±0.06 7.69–7.77; 2</td></tr><tr><td rowspan="1" colspan="1">M<sup>2</sup>–M<sup>2</sup></td><td rowspan="1" colspan="1">5.56±0.09 5.42–5.66; 8</td><td rowspan="1" colspan="1">5.13±0.11 5.06–5.26; 3</td><td rowspan="1" colspan="1">5.58±0.16 5.39–5.75; 4</td><td rowspan="1" colspan="1">6.04±0.34 5.34–6.74; 52</td><td rowspan="1" colspan="1">5.36±0.09 5.26–5.51; 10</td><td rowspan="1" colspan="1">5.22±0.08 5.12–5.36; 12</td><td rowspan="1" colspan="1">4.24±0.19 3.92–4.53; 29</td><td rowspan="1" colspan="1">5.92±0.15 5.75–6.24; 9</td><td rowspan="1" colspan="1">4.49±0.18 4.36–4.62; 2</td></tr><tr><td rowspan="1" colspan="1">P<sup>4</sup>–M<sup>3</sup></td><td rowspan="1" colspan="1">4.89±0.05 4.82–4.95; 8</td><td rowspan="1" colspan="1">4.65±0.10 4.57–4.77; 3</td><td rowspan="1" colspan="1">5.39±0.22 5.07–5.56; 4</td><td rowspan="1" colspan="1">5.27±0.26 4.66–5.86; 52</td><td rowspan="1" colspan="1">5.71±0.09 5.57–5.84; 10</td><td rowspan="1" colspan="1">4.82±0.11 4.59–5.03; 12</td><td rowspan="1" colspan="1">3.94±0.12 3.57–4.12; 29</td><td rowspan="1" colspan="1">5.78±0.24 5.47–6.10; 9</td><td rowspan="1" colspan="1">4.85±0.04 4.82–4.88; 2</td></tr><tr><td rowspan="1" colspan="1">
                <abbrev xmlns:xlink="http://www.w3.org/1999/xlink" xlink:title="postpalatal depth" id="ABBRID0ESQAI" xlink:type="simple">PPD</abbrev>
              </td><td rowspan="1" colspan="1">2.81±0.10 2.64–2.95; 8</td><td rowspan="1" colspan="1">3.25±0.08 3.18–3.34; 3</td><td rowspan="1" colspan="1">3.50±0.09 3.40–3.59; 4</td><td rowspan="1" colspan="1">3.07±0.19 2.66–3.37; 51</td><td rowspan="1" colspan="1">3.90±0.09 3.72–3.98; 10</td><td rowspan="1" colspan="1">3.50±0.14 3.11–3.65; 12</td><td rowspan="1" colspan="1">2.47±0.13 2.20–2.69; 29</td><td rowspan="1" colspan="1">3.84±0.21 3.50–4.12; 9</td><td rowspan="1" colspan="1">3.05±0.08 2.99–3.11; 2</td></tr><tr><td rowspan="1" colspan="1">
                <abbrev xmlns:xlink="http://www.w3.org/1999/xlink" xlink:title="foramen magnum breadth" id="ABBRID0EWRAI" xlink:type="simple">BMF</abbrev>
              </td><td rowspan="1" colspan="1">3.20±0.11 3.07–3.43; 9</td><td rowspan="1" colspan="1">3.17±0.07 3.11–3.24; 3</td><td rowspan="1" colspan="1">3.57±0.13 3.38–3.65; 4</td><td rowspan="1" colspan="1">2.76±0.14 2.53–3.21; 51</td><td rowspan="1" colspan="1">3.32±0.13 3.18–3.55; 9</td><td rowspan="1" colspan="1">3.26±0.09 3.12–3.44; 12</td><td rowspan="1" colspan="1">2.57±0.17 2.22–2.86; 29</td><td rowspan="1" colspan="1">3.71±0.24 3.40–4.20; 9</td><td rowspan="1" colspan="1">2.99±0.01 2.98–2.99; 2</td></tr><tr><td rowspan="1" colspan="1">
                <abbrev xmlns:xlink="http://www.w3.org/1999/xlink" xlink:title="mandibular length" id="ABBRID0E1SAI" xlink:type="simple">ML</abbrev>
              </td><td rowspan="1" colspan="1">10.05±0.17 9.74–10.29; 9</td><td rowspan="1" colspan="1">10.06±0.33 9.79–10.43; 3</td><td rowspan="1" colspan="1">11.07±0.29 10.79–11.35; 4</td><td rowspan="1" colspan="1">10.94±0.51 10.18–12.37; 54</td><td rowspan="1" colspan="1">11.45±0.17 11.13–11.72; 10</td><td rowspan="1" colspan="1">10.60±0.19 10.31–10.96; 12</td><td rowspan="1" colspan="1">8.33±0.18 7.97–8.76; 28</td><td rowspan="1" colspan="1">12.20±0.42 11.70–12.90; 9</td><td rowspan="1" colspan="1">9.66±0.32 9.43–9.88; 2</td></tr><tr><td rowspan="1" colspan="1">
                <abbrev xmlns:xlink="http://www.w3.org/1999/xlink" xlink:title="lower toothrow length" id="ABBRID0E5TAI" xlink:type="simple">LTR</abbrev>
              </td><td rowspan="1" colspan="1">7.41±0.25 7.21–8.09; 9</td><td rowspan="1" colspan="1">7.25±0.14 7.12–7.39; 3</td><td rowspan="1" colspan="1">8.06±0.20 7.88–8.26; 4</td><td rowspan="1" colspan="1">8.10±0.42 7.31–9.12; 53</td><td rowspan="1" colspan="1">8.15±0.13 7.96–8.34; 10</td><td rowspan="1" colspan="1">7.50±0.14 7.19–7.67; 12</td><td rowspan="1" colspan="1">5.95±0.13 5.70–6.23; 28</td><td rowspan="1" colspan="1">8.78±0.34 8.30–9.20; 9</td><td rowspan="1" colspan="1">6.95±0.35 6.70–7.20; 2</td></tr><tr><td rowspan="1" colspan="1">
                <abbrev xmlns:xlink="http://www.w3.org/1999/xlink" xlink:title="length of lower incisor" id="ABBRID0ECVAI" xlink:type="simple">LLI</abbrev>
              </td><td rowspan="1" colspan="1">3.27±0.06 3.22–3.42; 9</td><td rowspan="1" colspan="1">3.19±0.15 3.06–3.36; 3</td><td rowspan="1" colspan="1">3.17±0.20 2.89–3.35; 4</td><td rowspan="1" colspan="1">3.67±0.30 2.70–4.25; 53</td><td rowspan="1" colspan="1">3.42±0.16 3.07–3.62; 10</td><td rowspan="1" colspan="1">3.23±0.09 3.08–3.37; 12</td><td rowspan="1" colspan="1">2.53±0.15 2.25–2.78; 28</td><td rowspan="1" colspan="1">3.65±0.19 3.25–3.90; 9</td><td rowspan="1" colspan="1">2.71±0.21 2.56–2.86; 2</td></tr><tr><td rowspan="1" colspan="1">
                <abbrev xmlns:xlink="http://www.w3.org/1999/xlink" xlink:title="height of coronoid process" id="ABBRID0EGWAI" xlink:type="simple">HCP</abbrev>
              </td><td rowspan="1" colspan="1">3.94±0.12 3.71–4.09; 9</td><td rowspan="1" colspan="1">4.00±0.06 3.93–4.05; 3</td><td rowspan="1" colspan="1">3.98±0.12 3.88–4.12; 4</td><td rowspan="1" colspan="1">4.35±0.30 3.85–5.09; 54</td><td rowspan="1" colspan="1">4.64±0.11 4.52–4.81; 10</td><td rowspan="1" colspan="1">4.06±0.15 3.70–4.36; 12</td><td rowspan="1" colspan="1">2.96±0.17 2.63–3.31; 28</td><td rowspan="1" colspan="1">4.37±0.29 3.90–4.72; 9</td><td rowspan="1" colspan="1">3.43±0.03 3.41–3.45; 2</td></tr><tr><td rowspan="1" colspan="1">
                <abbrev xmlns:xlink="http://www.w3.org/1999/xlink" xlink:title="height of coronoid valley" id="ABBRID0EKXAI" xlink:type="simple">HCV</abbrev>
              </td><td rowspan="1" colspan="1">2.34±0.08 2.21–2.46; 9</td><td rowspan="1" colspan="1">2.61±0.01 2.60–2.62; 3</td><td rowspan="1" colspan="1">2.65±0.09 2.56–2.77; 4</td><td rowspan="1" colspan="1">2.71±0.26 2.20–3.32; 54</td><td rowspan="1" colspan="1">3.01±0.10 2.87–3.26; 10</td><td rowspan="1" colspan="1">2.66±0.07 2.56–2.80; 12</td><td rowspan="1" colspan="1">1.96±0.10 1.77–2.19; 28</td><td rowspan="1" colspan="1">2.95±0.15 2.80–3.20; 9</td><td rowspan="1" colspan="1">2.33±0.01 2.32–2.33; 2</td></tr><tr><td rowspan="1" colspan="1">
                <abbrev xmlns:xlink="http://www.w3.org/1999/xlink" xlink:title="height of articular condyle" id="ABBRID0EOYAI" xlink:type="simple">HAC</abbrev>
              </td><td rowspan="1" colspan="1">2.85±0.10 2.70–2.98; 9</td><td rowspan="1" colspan="1">3.31±0.02 3.30–3.34; 3</td><td rowspan="1" colspan="1">3.45±0.11 3.31–3.57; 4</td><td rowspan="1" colspan="1">3.43±0.27 2.87–4.02; 46</td><td rowspan="1" colspan="1">3.67±0.06 3.59–3.79; 10</td><td rowspan="1" colspan="1">3.45±0.13 3.24–3.66; 12</td><td rowspan="1" colspan="1">2.48±0.12 2.18–2.68; 28</td><td rowspan="1" colspan="1">3.78±0.15 3.60–4.00; 9</td><td rowspan="1" colspan="1">2.92±0.10 2.85–2.99; 2</td></tr></tbody></table></table-wrap><fig id="F3" position="float" orientation="portrait"><object-id xmlns:xlink="http://www.w3.org/1999/xlink" content-type="doi" xlink:type="simple">10.3897/zookeys.1083.78233.figure3</object-id><object-id xmlns:xlink="http://www.w3.org/1999/xlink" content-type="arpha" xlink:type="simple">374E520A-F434-5290-8E90-327D584901CA</object-id><label>Figure 3.</label><caption><p>Maximum likelihood phylogenetic trees derived from <bold>A</bold> the CYT B gene <bold>B</bold> the concatenated nuclear genes <bold>C</bold> the concatenated mitochondrial-nuclear trees. Branch labels indicate Bayesian posterior probabilities (<abbrev xmlns:xlink="http://www.w3.org/1999/xlink" xlink:title="posterior probabilities" id="ABBRID0E43BI" xlink:type="simple">PP</abbrev>) and ultrafast bootstrap supports (UFBoot). Scale bars represent substitutions per site.</p></caption><graphic xmlns:xlink="http://www.w3.org/1999/xlink" xlink:href="zookeys-1083-129-g003.jpg" position="float" orientation="portrait" xlink:type="simple" id="oo_637966.jpg"><uri content-type="original_file" xlink:type="simple">https://binary.pensoft.net/fig/637966</uri></graphic></fig></tp:treatment-sec><ref-list><ref id="B4"><mixed-citation xmlns:xlink="http://www.w3.org/1999/xlink" xlink:type="simple"><person-group><name name-style="western"><surname>Chen</surname><given-names>ZZ</given-names></name><name name-style="western"><surname>He</surname><given-names>K</given-names></name><name name-style="western"><surname>Huang</surname><given-names>C</given-names></name><name name-style="western"><surname>Wan</surname><given-names>T</given-names></name><name name-style="western"><surname>Lin</surname><given-names>LK</given-names></name><name name-style="western"><surname>Liu</surname><given-names>SY</given-names></name><name name-style="western"><surname>Jiang</surname><given-names>XL</given-names></name></person-group> (<year>2017</year>) <article-title>Integrative systematic analyses of the genus <italic><tp:taxon-name><tp:taxon-name-part taxon-name-part-type="genus">Chodsigoa</tp:taxon-name-part></tp:taxon-name></italic> (<tp:taxon-name><tp:taxon-name-part taxon-name-part-type="class">Mammalia</tp:taxon-name-part></tp:taxon-name>: <tp:taxon-name><tp:taxon-name-part taxon-name-part-type="order">Eulipotyphla</tp:taxon-name-part></tp:taxon-name>: <tp:taxon-name><tp:taxon-name-part taxon-name-part-type="family">Soricidae</tp:taxon-name-part></tp:taxon-name>), with descriptions of new species.</article-title><source>Zoological Journal of the Linnean Society</source><volume>180</volume>: <fpage>694</fpage>–<lpage>713</lpage>. <ext-link xlink:href="10.1093/zoolinnean/zlw017" ext-link-type="doi" xlink:type="simple">https://doi.org/10.1093/zoolinnean/zlw017</ext-link></mixed-citation></ref></ref-list></tp:taxon-treatment>
